# Supplementary material for: Workplace Health Promotion and COVID-19 Support Measures in Outpatient Care Services in Germany: A Quantitative Study
Source: Int J Environ Res Public Health. 2021 Nov 18;18(22):12119. doi: 10.3390/ijerph182212119 (PMC8620567; doi:10.3390/ijerph182212119)
Supplement: Supplementary file 1 [file ijerph-18-12119-s001.zip]

Archive with 3 entries (3 files):
- CareForMe_WHP_SupplementaryFigures_Legends_Rev1-edited.pdf
- CareForMe_WHP_TableS1_Rev1-edited.pdf
- CareForMe_WHP_TableS2_Rev1-edited.pdf
